# Supplementary material for: Altered Fecal Microbiome and Metabolome in a Mouse Model of Choroidal Neovascularization
Source: Front Microbiol. 2021 Aug 26;12:738796. doi: 10.3389/fmicb.2021.738796 (PMC8427291; doi:10.3389/fmicb.2021.738796)
Supplement: Supplementary Table 2 — The strongly significantly altered fecal metabolites (Vip > 1.5 and p < 0.05) between Cnv group and control group. [file Table_2.xls]

## Sheet: VIP > 1.5 and p < 0.05
ID	Metabolite	VIP_value	P_value	CNV_1	CNV_10	CNV_11	CNV_12	CNV_13	CNV_14	CNV_15	CNV_16	CNV_2	CNV_3	CNV_4	CNV_5	CNV_6	CNV_7	CNV_8	CNV_9	Con_1	Con_10	Con_11	Con_12	Con_13	Con_14	Con_15	Con_2	Con_3	Con_4	Con_5	Con_6	Con_7	Con_8	Con_9
pos_3450	12-Ketodeoxycholic acid	1.6505	0.02551	1.4921	-0.6463	0.305	-0.0976	-1.465	1.1749	1.0117	0.046	1.1732	0.8126	1.2762	-0.1435	-1.0428	0.3406	1.1059	0.7631	1.7377	0.175	0.2754	-0.2033	-0.9984	-1.6849	0.3655	-2.1259	-1.11	0.1564	0.1725	-0.4254	-0.6004	-0.2761	-1.564
pos_196	Cervonoyl ethanolamide	1.5628	0.04441	1.2986	-0.4288	0.7709	0.323	-0.6248	1.1904	0.9636	0.0473	0.7394	0.3173	0.608	-0.4199	0.4777	-0.3142	0.5439	0.0478	1.6489	1.2743	0.0743	-0.0998	0.4827	-2.0465	-0.0331	-2.5368	-1.0664	0.4079	0.2466	-0.2316	-1.761	-0.1325	-1.767
pos_2404	Mycotoxin T 2	2.2901	0.01099	0.2602	0.3038	0.189	-0.5285	-0.0132	1.272	1.2218	0.5669	0.8231	-0.2123	1.4618	0.9282	-0.1912	0.6877	0.0522	0.0439	0.1395	-4.2123	-0.248	0.0478	-0.589	-1.0008	-0.892	-0.568	-0.1454	0.2915	-0.5676	0.033	-0.4895	0.706	0.6293
pos_5703	N(6)-(Octanoyl)lysine	3.01	0.02661	-0.0199	0.8249	0.93	0.7023	-0.0291	0.6659	0.6211	0.282	0.9205	0.3978	-0.6672	0.7188	-0.0281	0.537	-0.3943	0.6033	-0.0595	-2.3624	-0.2979	-0.4018	0.3193	-1.5354	-2.1103	-2.1428	0.0208	1.1153	-0.2481	0.8287	-1.4537	0.7639	1.499
pos_3040	2-Octaprenyl-3-methyl-6-methoxy-1,4-benzoquinol	2.9641	0.03923	-0.3252	-0.1507	-0.4304	0.0654	0.7499	1.2759	1.662	0.9961	1.7045	-0.1607	-0.8617	-0.2588	0.7703	0.4714	-0.3708	0.5348	-1.5325	-1.7236	0.1834	-0.1931	-0.1929	-1.4764	-1.5028	-1.5312	-0.099	0.8252	0.4459	1.2302	-1.569	0.1792	1.2845
pos_3602	2alpha-Hydroxypyracrenic acid	2.5541	0.01847	0.9809	-0.4452	0.5662	0.7036	0.9374	1.4007	-0.1251	0.5504	1.5682	-0.4084	-0.2779	0.3559	0.5652	-0.0212	-0.1305	0.1897	-1.7243	-0.5622	0.0594	-0.7498	-0.7286	-3.6832	-0.06	-1.2524	-0.5497	0.9281	0.2633	0.5296	0.7314	0.1111	0.2775
pos_2896	N-Arachidonoyl-3-hydroxy-gamma-Aminobutyric Acid	1.5143	0.005672	-0.0329	1.6611	0.7479	-0.5226	0.7567	1.2665	0.2244	0.3753	2.5225	1.0412	1.1202	-1.1755	-0.6148	-0.3444	-0.4782	0.8459	-1.4674	-0.8296	0.3914	-0.0586	-0.4634	-0.8147	-1.1549	-2.0101	0.6548	-0.9878	0.2399	0.2573	0.5132	-0.6213	-1.0421
pos_687	(7R*,8R*)-3-Methoxy-3',4,7,9,9'-pentahydroxy-8,4'-oxyneolignan 4-xyloside	2.1702	0.0167	0.7266	-0.7564	0.329	0.6775	0.3075	-0.123	0.6532	0.6453	0.3661	1.6024	-0.1591	1.1389	0.4649	1.0293	-1.03	0.6292	-4.1786	-0.3774	-0.7461	-0.0679	-0.3099	0.1084	0.4986	-0.703	-0.2977	0.2718	-0.2639	-1.011	-0.1802	0.5126	0.2431
neg_1431	N-Acetylmuramoyl-Ala	1.8534	0.01648	0.9193	-0.6427	0.8163	0.8581	0.348	-0.1364	0.4184	0.3523	0.298	1.6394	-0.3574	0.9956	0.2324	0.9969	-1.0945	0.8697	-3.8476	-0.9934	-0.7336	-0.2244	-0.5632	0.0411	0.5849	-0.3314	-0.4919	0.353	-0.2442	-0.9871	-0.5027	1.0148	0.4122
pos_2775	Alpha-Amylcinnamaldehyde	1.9384	0.02302	1.8983	-0.8434	1.53	1.377	-0.4017	-0.7045	0.7145	-0.3594	-0.1188	1.5555	-0.4531	1.4063	0.6178	0.6266	-0.5925	-0.0482	0.9454	-0.9003	0.5134	-0.9131	-0.8713	1.2128	-0.385	0.1387	-1.0192	0.3568	-1.9316	-1.2525	-1.56	0.0161	-0.5546
pos_148	N-Acetyl-D-glucosamine	1.5117	0.008134	1.4792	-1.3199	1.361	0.234	0.5176	-0.0363	0.1751	0.9164	0.3679	2.434	-0.3421	1.2602	-0.1766	0.724	-1.3306	0.848	-0.2874	-1.7722	0.7403	-0.441	-1.5165	-0.7299	0.1809	-1.1707	-0.8551	0.1707	-0.9808	-0.9477	-0.514	1.0605	-0.0493
pos_4809	11-Hydroxy-E4-neuroprostane	5.4221	7.369e-08	1.0592	0.6772	-0.065	0.8309	0.5922	1.1615	0.6909	0.6443	0.8824	0.6281	0.8466	1.634	0.6723	1.0672	0.3775	0.4688	0.6741	-1.8788	-1.393	-0.1788	-0.5821	0.0808	-1.2773	-1.5823	-0.9143	-0.0713	-1.9274	-1.4136	-0.8959	-0.9037	0.0956
pos_183	Ganoderic acid delta	1.709	0.03002	0.4107	0.4042	-0.1106	-1.0947	-1.0177	0.7239	1.3726	1.7387	1.4305	-0.1603	1.7225	-0.0647	-0.4765	0.7743	-0.2383	0.5314	1.0744	-0.8471	-0.6038	-0.2394	-0.051	0.1717	-0.4137	-1.09	-0.4636	-0.3138	-3.0425	1.0109	-0.2627	-1.1629	0.2877
pos_1452	Coprocholic acid	1.8914	0.008919	0.8254	-1.3759	1.0864	-0.6414	0.5057	0.6619	2.2263	1.1043	1.2144	-0.1292	0.8856	0.3283	0.7803	0.8105	-1.161	-0.0841	0.1367	-0.7097	0.0192	-0.2048	-1.1413	-0.7516	0.6592	-1.6275	-0.7224	0.0689	-2.7511	0.0852	0.4344	-0.3404	-0.1925
neg_4701	13'-Hydroxy-gamma-tocotrienol	1.8067	0.005169	1.0594	-0.3335	0.839	-1.1339	0.7994	0.6447	2.6589	0.7583	0.479	-0.2809	0.323	0.3439	0.531	1.2484	-1.0268	0.5535	0.1118	-1.2993	-0.0906	-0.2652	-1.625	-0.7694	0.9741	-1.1477	-0.6114	-0.3321	-2.5575	0.1119	0.0918	-0.1266	0.0718
neg_3011	7,8-Dehydro-beta-micropteroxanthin	1.8337	0.01364	1.1877	-1.2676	-0.9937	-0.0333	0.8696	0.5971	1.7377	-0.1937	1.1586	0.2604	0.7346	0.2562	1.0301	0.9639	-0.5672	0.9399	-0.2672	0.302	-0.2268	0.3765	-1.5606	-0.2159	0.839	-2.2969	-0.3878	-0.5944	-2.3945	-0.1587	0.7168	-0.9932	0.1814
neg_3083	13'-Carboxy-gamma-tocotrienol	1.753	0.01256	0.9558	-0.8566	-0.9338	-0.9027	1.1884	0.6942	2.5475	-0.1016	0.626	-0.0364	1.0154	0.1123	1.4412	1.4869	-1.4661	0.9809	-0.167	0.2898	-0.4742	0.0705	-1.5579	-0.0126	-0.0336	-0.9862	-0.3181	-1.0548	-1.9435	-0.3286	0.2599	-0.6964	0.2015
neg_4788	Desglucocoroloside	2.6578	6.025e-05	0.6992	1.0199	0.953	-0.6185	0.3066	0.5994	2.7135	0.7816	0.4553	-0.4687	0.4532	0.6376	0.8923	1.044	-0.0581	0.5971	-1.4825	-0.074	-0.3984	0.2766	-1.269	-0.5715	0.1507	-0.9279	-1.1371	-1.2268	-2.0167	-0.899	0.8588	-1.3401	0.0499
neg_4767	5b-Cyprinol sulfate	2.0784	0.001253	0.4408	1.4815	0.328	-0.711	0.9194	0.222	3.3373	0.7438	0.0318	-0.6747	0.2925	-0.125	1.0369	0.938	-0.2007	0.3673	-1.1819	-1.1309	-0.9946	-0.2427	-1.3711	0.1645	0.1542	-1.1588	-0.2627	-1.513	-0.8935	-0.7598	0.8829	-0.3812	0.2605
neg_5314	Tetrahydrocorticosterone	2.171	0.002064	1.0126	0.5217	0.1922	-0.3312	0.462	0.2815	2.6051	-0.1142	1.1186	0.0644	0.6249	0.0148	0.3951	0.9412	0.0277	0.2926	1.4446	-1.5354	-0.228	0.159	-1.3554	-1.3515	0.1483	-1.4712	-1.18	-1.261	-2.1332	-0.2186	0.2472	-0.1763	0.8025
neg_5005	7alpha-Hydroxy-3-oxo-4-cholestenoate	1.6663	0.005713	1.0809	1.1627	0.5264	-0.7631	0.3344	0.4068	2.6538	0.446	-0.5405	-0.1744	0.961	-0.1432	0.1227	1.3176	0.0142	-0.0175	0.2129	-1.7729	0.1579	-0.1435	-1.6615	-0.1242	0.0126	-1.1641	-0.6528	-1.0546	-2.0352	-0.983	1.3202	-0.0689	0.569
pos_1411	2,4,5,7alpha-Tetrahydro-1,4,4,7a-tetramethyl-1H-inden-2-ol	1.8858	0.001399	1.2537	-0.1353	-0.0707	-0.8715	0.4985	0.8998	2.4285	1.0805	1.1294	-0.4403	1.1809	0.1818	0.2167	0.9331	-0.6001	0.6746	-0.5354	-1.7615	0.1595	-0.6065	-1.4141	-0.6298	0.4087	-1.4588	-0.1112	-0.8028	-2.1021	-0.0983	1.0959	-0.304	-0.1988
pos_175	(25R)-26,26,26-trifluoro-1alpha,25-dihydroxyvitamin D3	1.5614	0.007488	1.3128	0.1637	-0.3307	-1.34	0.2999	0.6013	2.514	1.2184	0.9005	-0.4322	1.5848	-0.0487	-0.0574	0.84	-0.5089	0.4605	0.2859	-2.1786	-0.0187	-0.7673	-1.0882	-0.2423	0.1225	-0.8436	-0.1293	-0.7209	-2.1422	0.2117	0.7933	-0.4598	-0.0004
pos_3261	Scyphostatin A	3.0428	0.00118	0.1212	1.8255	0.143	-0.8034	1.9152	-0.1053	2.5734	0.9761	-0.231	-0.5544	0.7667	0.17	0.9807	0.5402	-0.3528	0.4997	-2.176	-0.948	-1.6661	-0.4207	-0.8716	0.5022	-0.0621	-0.5773	0.017	-1.1016	-0.6158	-0.2527	0.43	-0.5724	-0.1499
pos_1495	(23S,24S)-17,23-Epoxy-24,29-dihydroxy-27-norlanost-8-ene-3,15-dione	2.5441	0.002885	-0.0699	2.0309	0.4016	-0.5788	1.8984	0.1272	2.426	0.4564	-0.4353	-0.9186	0.7226	0.1424	0.6478	0.2528	0.0996	0.6798	-2.625	-0.7201	-1.8006	-0.6844	-0.6328	0.1617	0.6091	-0.5761	0.2582	-0.2091	-0.0046	-0.2431	-0.3758	-0.4008	-0.6393
neg_6123	1,2-Anhydridoniveusin	1.9176	0.01004	0.2233	0.2444	-0.4618	-0.2018	0.5322	1.3629	1.3359	-0.7509	0.701	1.1278	1.9051	1.152	-0.9045	0.2333	0.4044	0.0375	-0.3664	0.9413	-1.3891	-0.5667	-1.07	0.6207	1.0663	-2.8014	-0.3072	-0.4494	-1.044	-0.6661	0.6299	-1.0802	-0.4586
neg_1573	{[3-(2-hydroxyphenyl)prop-2-en-1-yl]oxy}sulfonic acid	1.5919	0.007428	0.2832	1.7851	-0.6834	-0.0355	1.1421	0.0767	0.3865	-0.1464	-1.0621	0.4989	1.1056	0.793	-0.2585	0.6406	0.4269	2.2314	-1.2614	-0.7684	-0.6938	1.0662	-1.5789	1.2804	0.0384	-0.97	0.1059	-0.3324	-2.0276	-0.5876	0.0876	-1.5671	0.0246
neg_97	Taurocholic acid 3-sulfate	2.0544	0.04248	-0.8792	-0.0454	-1.5214	0.5515	-0.2574	0.0233	-1.0377	0.0345	0.2214	-0.9022	0.0762	0.2343	0.719	-0.9366	-0.9473	-0.9208	-0.3343	3.469	-0.5187	0.2052	1.5589	0.0688	-0.2424	-0.9776	0.2677	0.5732	0.3834	2.1226	-0.0668	-0.5357	-0.3856
neg_5127	Enterodiol	1.8583	0.00556	-0.5964	-0.2035	-2.2479	-0.412	-0.4877	-0.4292	-1.5393	-1.4698	-1.1861	-0.444	0.0683	0.3534	-0.8019	0.5586	0.5163	0.9129	-1.4562	0.5427	-0.0519	0.8966	0.2247	1.3779	1.1698	1.5313	1.6942	-0.8253	1.4452	-0.5878	0.4364	0.691	0.3198
neg_3149	LPC(18:2)	1.5252	0.04353	-0.9862	-0.5728	-2.8116	-0.4075	0.0482	-0.3377	-0.2827	0.4707	-1.7829	-1.1992	-0.7756	1.1941	0.3059	0.9818	0.3972	0.1967	-1.0683	0.9495	-0.6244	0.5034	1.9789	0.6831	1.3651	0.9883	0.1484	-0.9405	-0.2798	0.5468	0.0935	0.1791	1.0386
neg_6788	1-(sn-Glycero-3-phospho)-1D-myo-inositol	1.5315	0.04324	-0.7713	0.8042	-1.5618	-0.8843	-0.7797	-1.2561	-0.1943	-1.422	-1.2481	-0.0463	-0.6407	0.599	-0.8542	0.6433	1.9424	0.1013	-0.5019	-0.0831	2.5371	1.2144	-0.6263	-0.0331	0.5563	0.5802	0.2874	-0.9515	1.2223	0.5156	1.3497	0.0082	-0.5065
neg_2844	4-Hydroxynonenal	1.8532	0.008534	0.6067	-0.5515	-1.8564	-0.8876	-1.4978	-1.2803	1.1648	-1.2412	-1.7166	-0.0359	-0.6641	0.3874	0.4428	1.0599	-1.129	0.1254	0.1212	1.1197	1.166	0.6796	-0.6875	1.9717	1.0062	0.0926	0.8027	-1.0394	0.6837	0.3974	1.1223	-0.2771	-0.0857
neg_1517	D-Galactopyranosyl-(1->3)-D-galactopyranosyl-(1->3)-L-arabinose	1.7165	0.04631	-0.5994	0.584	-3.1025	-0.3537	1.6052	0.1003	0.4772	-0.8248	-1.7362	-1.5005	0.1011	-0.5406	0.5193	-0.2396	-0.3799	0.3952	-0.308	0.608	1.1436	0.0159	-0.1863	0.8046	0.5439	0.7104	0.8346	-1.4839	0.5834	0.838	1.4922	0.4129	-0.5145
neg_1398	Uridine	1.5748	0.02921	-0.9685	-1.3213	0.74	-2.1742	0.2401	-0.9306	-0.0482	-1.1372	0.8701	0.9089	-1.6455	0.8669	0.829	-0.2087	-1.6388	-0.355	1.1024	2.2372	0.4914	0.4464	0.2249	0.9681	0.6673	-0.0249	0.0538	1.2319	-0.6918	-0.0744	-0.8451	-0.3578	0.5437
neg_1537	Xanthosine	2.4069	0.02386	-0.4205	-0.9427	2.103	-2.0616	-0.3189	-1.1646	-1.009	-0.7266	0.2073	1.4645	-1.2015	0.018	-0.688	-0.5173	-0.8691	-0.0434	1.4193	-0.8114	1.8782	0.807	-0.4884	0.8635	0.8511	0.8969	-0.2297	0.6613	0.1831	0.7329	-1.122	0.6541	-0.1254
neg_6429	Ribothymidine	1.5913	0.01522	-0.8804	-0.7485	1.8925	-2.2445	0.5288	-1.1862	-0.6399	-1.3508	-0.097	1.0062	-1.4561	0.6807	0.2081	-0.4284	-1.1917	-0.677	1.2014	-0.0418	0.9262	0.7409	-0.745	1.3305	0.9066	0.8241	-0.2478	1.3875	0.1132	-0.1431	-0.9433	0.5555	0.7192
neg_1538	Gamma-Glutamyl-S-(1-propenyl)cysteine sulfoxide	2.51	0.005834	-1.0472	0.1448	-0.7827	-0.302	-0.5369	-0.3686	0.6733	-0.6405	-0.0762	-1.208	-0.3198	-0.6539	-0.3017	-1.194	-0.1205	-0.6378	0.2595	-0.2194	1.4089	-0.065	-0.0768	3.648	0.0717	0.1024	-0.8758	0.5221	-0.5104	2.2815	0.8843	-0.3722	0.3131
neg_1368	6-Hydroxymelatonin glucuronide	1.575	0.007213	-0.6188	-0.7126	0.2735	-0.4747	0.3315	-1.5392	0.2374	0.2643	-0.6523	-0.464	-0.8561	-0.9642	-0.8607	1.1519	-0.7046	-1.6189	0.3701	-0.7772	3.4755	0.3634	-0.1631	1.4849	-0.9588	0.4355	0.3838	0.3613	0.1412	-0.1052	1.2747	0.281	0.6404
pos_4847	Flavidulol C	1.7883	0.03267	-0.0448	-1.2068	-0.0681	-1.6167	-1.4963	-0.6363	-0.6759	-0.331	-0.2756	1.5283	-0.5034	0.0255	-0.6403	-0.0062	0.4619	-0.3751	3.1354	-0.2498	0.4601	0.7276	-0.4447	0.7927	1.9756	0.9957	-0.1846	-0.2773	-1.1968	0.2478	-0.6803	0.8733	-0.3138
neg_4673	9,10,13-Trihydroxystearic acid	1.5411	0.02011	0.3958	-0.6646	1.5791	-0.0746	-1.2392	-1.7642	-1.2665	-0.2937	-1.2415	1.2342	-1.2218	-0.657	-1.3331	-0.2082	0.8671	-0.443	1.3807	-0.759	1.1018	0.3442	-0.1361	0.7561	1.4301	1.1023	-0.0362	0.4653	0.5751	0.6612	-1.7925	0.9151	0.3231
neg_4758	Leonuriside A	1.5506	0.01955	0.2185	-1.2826	0.5029	-0.4119	-0.2623	-2.112	-0.7401	-0.8262	-1.5034	0.4367	-1.7905	0.7377	0.04	0.6419	0.2697	-0.2761	-0.0298	-0.407	-0.0281	1.1394	-0.7765	2.4179	1.4477	1.4055	0.6855	-0.535	-0.5606	0.181	-0.5589	1.0451	0.9315
pos_1568	Pfaffic acid	1.538	0.01022	0.4058	-0.8599	-1.0601	-1.842	-0.5151	-0.625	-1.0724	0.1806	-1.1673	-0.0314	0.6191	0.085	-1.1865	0.3623	0.4545	-0.6735	0.0731	-2.1842	0.7067	0.4443	0.8017	1.7383	0.638	2.1939	0.7288	-0.2364	-0.0075	0.4201	-0.3768	1.8741	0.1117
neg_3054	Ercalcitriol	2.5095	0.00284	0.64	-0.9773	-0.2313	-1.3361	-0.9534	-1.158	-0.0646	-0.1734	-1.1898	0.0438	-0.615	0.6328	-2.8253	0.3639	0.8039	-0.8538	0.2525	-1.4806	0.3606	0.4847	0.5763	1.1007	0.8596	1.6712	0.5185	0.8331	1.0447	0.2339	-0.5679	1.5884	0.4179
neg_4457	4a-Formyl-5a-cholesta-8,24-dien-3b-ol	2.2727	0.006343	0.4434	-1.0062	0.0155	-0.8049	-0.9128	-0.5747	-1.5347	-0.361	-1.5493	0.5159	-0.2361	0.4671	-2.2811	0.6191	0.8132	-0.9212	0.9408	-1.1291	0.891	0.6932	0.5402	1.1566	0.6274	2.0559	0.3358	0.54	0.3792	-0.0438	-1.3846	1.5053	0.1999
neg_3400	12S-HHT	1.6604	0.0271	-0.7282	1.0811	-0.2225	0.517	-0.7834	-0.8621	-1.8854	-0.1058	-1.4217	0.9681	0.4429	-1.5013	-0.785	0.4239	-0.2859	-0.899	-0.5719	-0.1745	0.4498	0.8089	0.0314	0.4182	-0.4576	2.1326	0.9162	-0.2932	2.5163	-1.155	0.1794	1.0812	0.1652
neg_4258	MG(20:3(11Z,14Z,17Z)/0:0/0:0)	1.9282	0.007509	0.51	-1.3493	-0.4336	0.3394	-1.5675	-0.3414	-2.3168	-1.0769	0.2803	0.7521	-0.2722	-0.192	-2.1527	-0.3323	1.3095	-0.3323	1.2167	-1.0595	0.5906	0.4776	0.2294	0.4693	1.3552	1.5562	0.0353	0.9099	0.8307	-0.0333	-0.8396	1.0512	0.3859
neg_543	6-Hydroxyenterolactone	1.5483	0.01224	-0.1265	-0.2842	-1.4292	-0.161	-0.9715	-0.9207	-1.6161	-1.2212	-0.4846	0.0729	0.131	-0.281	-1.8392	0.9883	1.4418	-0.0725	0.6992	-1.2715	0.607	0.0104	-0.3927	1.8014	0.7898	1.7198	0.1518	-0.3772	1.6694	-0.242	-0.5678	1.0364	1.1395
neg_4674	Estrone	2.0226	0.01304	0.6751	-1.0729	-1.6387	0.5693	-0.7321	-0.5174	-2.5038	-0.8258	-0.5749	0.4011	-0.0906	0.4228	-2.4334	0.2374	0.6974	0.6669	-0.0983	0.8199	0.3485	-0.0018	0.9132	1.2178	0.7869	1.143	0.5766	0.2414	0.6804	0.3532	-1.7186	0.6986	0.7589
neg_2445	Vestitone 7-glucoside	1.5129	0.007778	0.1105	-0.9481	-0.9376	0.0085	-0.2753	-0.4071	-3.2515	-0.427	-0.2296	0.1635	0.3817	0.1132	-1.6212	-0.0481	0.0516	0.1687	-0.4335	-1.1614	0.7493	0.8971	0.1092	1.1456	2.123	1.291	0.3601	-0.5287	0.5134	0.5092	-0.6575	1.2882	0.9428
pos_5842	Coumestrol	2.1527	0.0144	1.5726	-0.3429	-2.4262	-0.2682	-2.1972	-0.0609	-2.4943	-0.3224	-0.233	-0.2839	-0.0868	-0.0264	-0.577	0.361	0.6035	0.1489	-0.1767	-0.2177	0.883	0.1986	1.1786	0.8158	-0.3435	1.5286	1.5844	-0.3315	0.4777	0.0547	-0.1148	1.0114	0.085
neg_5022	7-Hydroxy-2,5-dimethyl-4H-1-benzopyran-4-one	2.1498	0.003716	0.253	-0.9693	-0.8679	0.4702	-1.9844	-0.2703	-2.5871	-1.6236	-0.3202	0.498	0.2208	0.1926	-1.8685	0.1077	0.6857	0.3584	1.106	1.261	1.1129	-0.0431	0.1879	1.0726	0.2189	0.9763	1.0123	0.3037	0.5505	-0.8512	-0.6676	1.0787	0.3861
pos_5916	2-Indanone	1.7389	0.001443	-0.2975	0.0976	-2.4598	-0.1822	-1.1254	-0.2397	-1.9984	-1.169	-0.255	-0.1426	0.724	-0.2409	-1.5641	-0.3674	0.6135	0.2671	0.9623	0.931	1.4538	0.2838	0.2894	1.1804	1.1222	1.0602	1.4599	-0.2901	0.5361	-0.9551	-0.8451	1.2072	-0.0562
